# Supplementary material for: Examining the genetic relationship between Alzheimer’s disease, schizophrenia and their shared risk factors using genomic structural equation modelling
Source: Brain Commun. 2025 Apr 10;7(2):fcaf112. doi: 10.1093/braincomms/fcaf112 (PMC11981896; doi:10.1093/braincomms/fcaf112)
Supplement: fcaf112_Supplementary_Data [file fcaf112_supplementary_data.zip]

Archive with 2 entries (2 files):
- Supplementary Tables_RevisionJan25.xlsx
- Supplementary_Materials.pdf
