# Supplementary material for: Examining the genetic relationship between Alzheimer’s disease, schizophrenia and their shared risk factors using genomic structural equation modelling
Source: Brain Commun. 2025 Apr 10;7(2):fcaf112. doi: 10.1093/braincomms/fcaf112 (PMC11981896; doi:10.1093/braincomms/fcaf112)
Supplement: fcaf112_Supplementary_Data [file fcaf112_supplementary_data.zip › Supplementary Tables_RevisionJan25.xlsx]

## Sheet: Supplementary Table 1
Supplementary Table 1: Descriptives of the univariate GWAS samples used in this study
Phenotype	Type of Measure	Number of Cases	Number of Controls	Total Sample Size	Sum of effective N	Sample prevalence	Population prevalence	GWAS citation	GWAS sumstats available at
Schizophrenia	Binary	55193	74132	129325	117754.7	0.5	0.01	Trubetskoy et al (2022)	https://www.nature.com/articles/s41586-022-04434-5
Alzheimer's disease (Lambert et al.)	Binary	17008	37154	54162	41304.28	0.5	0.075	Lambert et al (2013)	https://www.nature.com/articles/ng.2802
Alzheimer's disease (Kunkle et al.)	Binary	21982	41944	63926	41723.1	0.5	0.075	Kunkle et al (2019)	https://www.nature.com/articles/s41588-019-0358-2
Major depressive disorder	Binary	59851	113154	173005	Used SNP specific Neff	0.5	0.21	Wray et al (2018)	https://www.nature.com/articles/s41588-018-0090-3
Mean arterial pressure	Continuous	NA	NA	417001	NA	NA	NA	Neale Lab PanUKB	https://pan.ukbb.broadinstitute.org
Type 2 diabetes	Binary	82884	853816	936700	256031.7	0.5	0.08	Mahajan et al (2022)	https://www.nature.com/articles/s41588-022-01058-3
Body fat percentage	Continuous	NA	NA	412960	NA	NA	NA	Neale Lab PanUKB	https://pan.ukbb.broadinstitute.org
High alcohol intake	Continuous	NA	NA	420008	NA	NA	NA	Neale Lab PanUKB	https://pan.ukbb.broadinstitute.org
Less education	Binary	73293	343023	416316	NA	0.18	0.27	Neale Lab PanUKB	https://pan.ukbb.broadinstitute.org
Smoking	Binary	223631	409171	632802	456821.1	0.5	0.27	Liu et al (2019)	https://www.nature.com/articles/s41588-018-0307-5#Sec3
Socioeconomic deprivation	Continuous	NA	NA	420035	NA	NA	NA	Neale Lab PanUKB	https://pan.ukbb.broadinstitute.org
Insomnia	Binary	109548	277440	386988	NA	0.28	0.32	Watanabe et al (2022)	https://www.nature.com/articles/s41588-022-01124-w
Loneliness	Binary	74098	339838	413936	NA	0.18	0.285	Neale Lab PanUKB	https://pan.ukbb.broadinstitute.org
Low social/leisure activity	Binary	126966	292253	419219	NA	0.3	0.53	Neale Lab PanUKB	https://pan.ukbb.broadinstitute.org
LDL cholesterol	Continuous	NA	NA	398402	NA	NA	NA	Neale Lab PanUKB	https://pan.ukbb.broadinstitute.org
Diagnosis of eye disorder or problem	Binary	30130	105233	135363	NA	0.22	0.369	Neale Lab PanUKB	https://pan.ukbb.broadinstitute.org
Note: Female/male breakdown was only included if this information was provided in the original paper where the GWAS sumstats were made available

## Sheet: Supplementary Table 2
Supplementary Table 2: Genomic Risk Loci for Loneliness (PanUKB)
Genomic Locus	uniqID	RsID of the top lead SNP	Chromosome	Position of top lead SNP	P-value of lead SNP	Start position of the locus	End position of the locus	Number of candidate SNPs in locus	Number of GWAS-tagged candidate SNPs in locus	Number of independent significant SNPs in locus	RsIDs of the independent significant SNPs in the locus	Number of lead SNPs in the locus	RsIDs of lead SNPs in locus
1	1:8476428:A:G	rs159960	1	8476428	2.05583e-08	8431607	8710954	118	115	1	rs159960	1	rs159960
2	2:50937854:T:TG	2:50937854_TG_T	2	50937854	1.1396e-08	50887843	51125068	51	47	1	2:50937854_TG_T	1	2:50937854_TG_T
3	2:212749786:C:T	rs74338595	2	212749786	3.83154e-09	212702426	212778384	12	10	1	rs74338595	1	rs74338595
4	5:24216473:T:TTC	rs199568671	5	24216473	1.36789e-09	24013567	24256634	192	184	4	rs199568671;rs529843951;rs570263647;rs55922332	1	rs199568671
5	5:104003311:C:G	rs191800971	5	104003311	4.30889e-08	103783801	104082179	59	55	1	rs191800971	1	rs191800971
6	5:152248567:A:G	rs4958586	5	152248567	2.08187e-09	151905461	152329944	146	140	2	rs4958586;rs34299746	1	rs4958586
7	6:11959836:A:G	rs10456089	6	11959836	7.63899e-09	11959836	11959836	1	1	1	rs10456089	1	rs10456089
8	6:131186141:G:T	rs9388863	6	131186141	1.75186e-08	131122295	131381579	100	97	1	rs9388863	1	rs9388863
9	6:134898641:A:G	rs566786415	6	134898641	2.83114e-08	133988550	135881841	31	3	1	rs566786415	1	rs566786415
10	9:96360650:C:T	rs13291079	9	96360650	1.72608e-10	96202932	96484560	237	228	4	rs13291079;rs535058990;rs10992860;rs12156559	1	rs13291079
11	11:47902883:A:G	rs12364432	11	47902883	3.86005e-08	47372377	47946836	207	197	1	rs12364432	1	rs12364432
12	13:54471516:G:T	rs181141950	13	54471516	1.05199e-08	54406801	54471516	2	2	1	rs181141950	1	rs181141950
13	17:44349031:A:AGATTAC	rs111748739	17	44349031	3.39827e-09	43572419	44782224	3459	3335	2	rs111748739;17:44347931_TTAACTCAGGCA_T	1	rs111748739
14	17:65903372:A:AT	17:65903372_AT_A	17	65903372	1.16563e-09	65822573	66203079	227	216	2	17:65903372_AT_A;rs11077774	2	17:65903372_AT_A;rs11077774
15	18:53244414:A:T	rs2924322	18	53244414	5.93591e-12	53195249	53562185	84	81	4	rs2924322;rs611439;rs776081653;rs72627233	3	rs2924322;rs776081653;rs72627233
16	20:47563014:T:TTA	rs755888391	20	47563014	2.75458e-09	47531154	47926561	313	304	6	rs755888391;20:47664101_CTTTTTTTTTTTTTTTT_C;rs556239860;20:47833092_TAAA_T;20:47924894_AT_A;rs6012557	1	rs755888391

## Sheet: Supplementary Table 3
Supplementary Table 3: SNP-based heritability estimates for all included phenotypes
Phenotype	SNP-Based Heritability	SNP-Based Heritability Standard Error	SNP-Based Heritability Z-statistic
Alzheimer's Disease (Lambert el al.)	0.07	0.016	4.38
Alzheimer's Disease (Kunkle el al.)	0.086	0.018	4.78
Schizophrenia	0.2217	0.0079	27.9
Major depressive disorder	0.2555	0.0159	16.1
Mean arterial pressure	0.1866	0.0081	23
Type 2 diabetes	0.1626	0.0076	21.4
Body fat percentage	0.2328	0.0071	32.6
Alcohol intake frequency	0.0778	0.0035	22.2
Less education	0.226	0.009	25
Smoking	0.1363	0.0046	29.6
Socioeconomic status	0.0328	0.0018	17.8
Insomnia	0.0836	0.0038	21.8
Loneliness	0.0891	0.0048	18.4
Social isolation	0.0607	0.0035	17.5
LDL cholesterol	0.123	0.012	10.7
Diagnosis of eye disorder or problem	0.053	0.01	5.3

## Sheet: Supplementary Table 4
Supplementary Table 4: Results for the fully saturated models and constrained models between individual risk factors and Alzheimer's disease and schizophrenia
Risk Factor	Alzheimer's Disease (Lambert et al.)				Schizophrenia				Chi-Square Difference p-value	FDR corrected p-value
	Genetic correlation (rg)	SE	p-value	FDR-corrected p-value	Genetic correlation (rg)	SE	p-value	FDR-corrected p-value
Major depressive disorder	0.04	0.0736024	0.578766	0.684273	0.383109	0.030814	1.73184e-35	2.249e-34	4.29969e-06	5.59e-05
Mean arterial pressure	-0.07	0.0493929	0.159032	0.4134	-0.0564167	0.0197922	0.00436566	0.00923	0.809642	0.877067
Type 2 diabetes	0.05	0.0519085	0.340486	0.492556	-0.0564937	0.0201114	0.00496908	0.00923	0.0535688	0.0994871
Body fat percentage	-0.00712766	0.0469143	0.879243	0.879	-0.0793024	0.0184154	1.66005e-05	4.316e-05	0.142501	0.231563
Alcohol intake frequency	0.0328437	0.05355	0.53966	0.684273	0.00292575	0.0241585	0.903606	0.904	0.602076	0.711573
Less education	0.251814	0.0481178	1.66518e-07	2.171e-06	0.0412726	0.0228005	0.0702704	0.101544	0.000178279	0.000772633
Smoking	-0.0425902	0.0447706	0.341453	0.492556	0.160409	0.0236441	1.16634e-11	5.07e-11	4.10529e-05	0.000266825
Socioeconomic status	0.07184	0.073757	0.330052	0.492556	0.243861	0.0279836	2.92208e-18	1.898e-17	0.0259803	0.05629
Insomnia	0.0116343	0.060549	0.847627	0.879	0.0466209	0.0253774	0.0661947	0.101544	0.578021	0.711573
Loneliness	0.194819	0.0656469	0.00300056	0.0195	0.198572	0.0298657	2.954e-11	9.5875e-11	0.95748	0.9575
Social isolation	0.0891137	0.0701477	0.203952	0.442	0.0285292	0.0291741	0.328125	0.4264	0.414149	0.598144
LDL cholesterol	0.13	0.06	0.0225	0.0975	-0.02	0.02	0.408	0.482182	0.01565	0.051025
Diagnosis of eye disorder or problem	-0.23	0.12	0.044	0.143	0.04	0.05	0.458	0.496167	0.0203	0.05278
P-values in bold indicate statistical significance (FDR-corrected p-value < 0.05)

## Sheet: Supplementary Table 5
Supplementary Table 5: Results from the colocalisation analysis between loneliness and schizophrenia
Genomic Locus	RsID	Number of SNPs tested	PP.H0.abf	PP.H1.abf	PP.H2.abf	PP.H3.abf	PP.H4.abf	Probability of Shared Variant
1	rs159960	4737	2.43641e-06	0.000176471	0.0013147	0.0943204	0.904186	0.9
2	rs77793440	5955	0.00532797	0.460459	0.00524455	0.453174	0.0757947	0.08
3	rs74338595	6204	4.43399e-05	0.00589056	0.0074196	0.985691	0.000954096	0
4	rs58713722	5822	0.000421609	0.735484	0.000145962	0.254617	0.00933109	0.01
5	rs171697	5285	0.00558042	0.183497	0.0217338	0.714582	0.0746064	0.07
6	rs4958586	5663	5.75177e-12	2.17303e-08	0.00012266	0.462873	0.537004	0.54
7	rs10456089	5583	0.000437964	0.0422356	0.00981802	0.946812	0.000696267	0
8	rs9388863	5598	0.000876686	0.2259	0.00258917	0.667058	0.103577	0.1
10	rs13291079	5650	5.01577e-07	0.0266543	1.74327e-05	0.926342	0.046986	0.05
11	rs12364432	4187	7.4902e-10	2.76137e-07	0.00270403	0.996878	0.000417339	0
13	rs382362	4511	5.72813e-09	4.2371e-06	0.00101267	0.748819	0.250164	0.25
14	rs12601759	4757	0.000401233	0.309578	0.000890427	0.687022	0.00210789	0
15	rs599550	4278	3.85975e-15	1.01043e-09	3.81894e-06	0.999742	0.000254605	0
16	rs348258	5445	8.25594e-07	0.000783076	0.000984775	0.933995	0.0642366	0.06
Note: 2 of the loneliness loci were not present/did not have an appropriate LD proxy in the Alzheimer's disease GWAS so are not included in these results

## Sheet: Supplementary Table 6
Supplementary Table 6: Results from the colocalisation analysis between loneliness and Alzheimer's disease (Lambert et al)
Genomic Locus	RsID	Number of SNPs tested	PP.H0.abf	PP.H1.abf	PP.H2.abf	PP.H3.abf	PP.H4.abf	Probability of Shared Variant
1	rs159960	4318	0.0109559	0.824132	0.00185689	0.139657	0.0233988	0.02
2	rs17561969	5651	0.00627413	0.500736	0.00566685	0.452234	0.0350896	0.04
3	rs74338595	5793	0.00573279	0.761061	0.00107875	0.143122	0.0890055	0.09
4	rs4554170	5273	0.000479673	0.828934	9.48284e-05	0.163868	0.00662351	0.01
5	rs171697	4954	0.0257892	0.854114	0.00330323	0.109393	0.00740122	0.01
6	rs4958586	5532	0.000178245	0.662203	8.90217e-05	0.33072	0.00680927	0.01
7	rs10456089	5223	0.00779876	0.751987	0.00225334	0.217255	0.0207061	0.02
8	rs9388863	5444	0.0040547	0.828793	0.000779859	0.159398	0.00697347	0.01
10	rs13291079	5541	1.49935e-05	0.781451	4.04407e-06	0.210766	0.00776341	0.01
11	rs12364432	3446	1.94402e-05	0.00700207	0.000680214	0.244255	0.748043	0.75
13	rs2532338	5050	0.000133396	0.166132	0.000364055	0.453016	0.380355	0.38
14	rs7209581	4234	0.0010204	0.840365	0.000177351	0.146048	0.0123886	0.01
15	rs2924322	4126	2.48572e-06	0.875912	3.23643e-07	0.114034	0.010051	0.01
16	rs6125612	4848	0.000767632	0.720878	0.000287713	0.270181	0.00788519	0.01
Note: 2 of the loneliness loci were not present/did not have an appropriate LD proxy in the Alzheimer's disease GWAS so are not included in these results

## Sheet: Supplementary Table 7
Supplementary Table 7: Genetic correlations between risk factors
Risk Factor Trait 1	Risk Factor Trait 2	Genetic Covariance	Genetic Covariance SE	Genetic Correlation	Genetic Correlation SE	P-value	FDR corrected P-value
MDD	MAP	0.0123345	0.00594842	0.0564878	0.0272418	0.0381194	0.041275
MDD	T2DM	0.0318903	0.00542784	0.156461	0.0266303	4.22039e-09	6.33e-09
MDD	BFP	0.041767	0.00654615	0.171235	0.0268378	1.76638e-10	2.93745e-10
MDD	ALC	0.0332103	0.00502722	0.235483	0.0356464	3.94585e-11	7.00227e-11
MDD	LED	0.0565524	0.00731829	0.235335	0.0304541	1.09646e-14	2.2e-14
MDD	SMK	0.0624521	0.00616967	0.334633	0.0330585	4.39313e-24	1.26822e-23
MDD	SES	0.0448933	0.00420505	0.490426	0.045937	1.31749e-26	4.29e-26
MDD	INS	0.0690866	0.00579796	0.472585	0.0396608	9.80816e-33	4.02726e-32
MDD	LON	0.108892	0.00664828	0.721811	0.0440696	2.70633e-60	3.523e-59
MDD	SI	0.0398991	0.00643845	0.320415	0.0517048	5.75481e-10	9.34375e-10
MDD	LDL	0.009	0.005	0.0487	0.0269	0.070487	0.07332
MDD	EYE	0.023	0.008	0.2572	0.0699	0.00023509	0.0003055
MAP	T2DM	0.0620808	0.00424337	0.356443	0.0243637	1.80632e-48	1.4118e-47
MAP	BFP	0.0587985	0.00412436	0.282105	0.019788	4.08961e-46	2.6585e-45
MAP	ALC	0.0214627	0.00249073	0.178097	0.020668	6.87086e-18	1.53103e-17
MAP	LED	0.047588	0.00393681	0.231749	0.0191719	1.223e-33	5.28667e-33
MAP	SMK	0.00647713	0.0029584	0.0406152	0.0185508	0.0285675	0.0314197
MAP	SES	0.0134788	0.002232	0.172316	0.0285346	1.55202e-09	2.418e-09
MAP	INS	0.0149773	0.00276961	0.119896	0.0221712	6.38218e-08	9.048e-08
MAP	LON	0.00311445	0.00421999	0.0241599	0.032736	0.460501	0.461
MAP	SI	0.0207038	0.0039554	0.194573	0.0371727	1.65609e-07	2.31214e-07
MAP	LDL	0.008	0.003	0.056	0.0228	0.013784	0.0158294
MAP	EYE	0.022	0.004	0.2221	0.0436	3.5242e-07	4.81684e-07
T2DM	BFP	0.105379	0.00452694	0.541642	0.0232682	7.37305e-120	5.7486e-118
T2DM	ALC	0.0369221	0.00269365	0.328226	0.0239457	9.20403e-43	5.52e-42
T2DM	LED	0.0475546	0.00412892	0.2481	0.0215413	1.07779e-30	4.212e-30
T2DM	SMK	0.0228687	0.00255711	0.153625	0.0171779	3.78129e-19	8.93455e-19
T2DM	SES	0.015198	0.00219848	0.208151	0.0301102	4.74619e-12	8.82143e-12
T2DM	INS	0.0251027	0.00313344	0.215281	0.0268724	1.13577e-15	2.40324e-15
T2DM	LON	0.021834	0.0033668	0.181452	0.0279799	8.86759e-11	1.50404e-10
T2DM	SI	0.0239262	0.00307771	0.240891	0.0309867	7.60301e-15	1.56e-14
T2DM	LDL	0.0205	0.004	0.1445	0.0261	3.2236e-08	4.65111e-08
T2DM	EYE	0.0284	0.004	0.3071	0.0459	2.1474e-11	3.9e-11
BFP	ALC	0.046007	0.00311149	0.341761	0.0231136	1.79901e-49	1.56e-48
BFP	LED	0.087288	0.00443163	0.380541	0.0193201	2.30687e-86	9.009e-85
BFP	SMK	0.0437469	0.00339981	0.245572	0.0190847	6.86157e-38	3.5672e-37
BFP	SES	0.0301821	0.00246418	0.345424	0.0282017	1.71451e-34	8.33625e-34
BFP	INS	0.0321076	0.0033549	0.230094	0.0240423	1.06548e-21	2.782e-21
BFP	LON	0.0371339	0.0036582	0.257875	0.0254043	3.28437e-24	9.84e-24
BFP	SI	0.0295085	0.0032922	0.24826	0.0276978	3.15488e-19	7.67813e-19
BFP	LDL	0.0188	0.0032	0.1109	0.0187	3.0596e-09	4.68e-09
BFP	EYE	0.0291	0.0047	0.2629	0.0428	7.9777e-10	1.27029e-09
ALC	LED	0.0632562	0.00376459	0.476955	0.0283852	2.32137e-63	3.6192e-62
ALC	SMK	-0.00412669	0.00234488	-0.0400647	0.0227657	0.0784294	0.0804632
ALC	SES	0.0171751	0.00162046	0.339962	0.0320752	3.01459e-26	9.3912e-26
ALC	INS	0.0146528	0.002247	0.181612	0.0278502	6.98281e-11	1.20987e-10
ALC	LON	0.0265709	0.00274552	0.319134	0.0329755	3.74236e-22	1.04186e-21
ALC	SI	0.0388686	0.00253231	0.56557	0.0368472	3.59422e-53	4.00029e-52
ALC	LDL	0.0082	0.0025	0.0837	0.025	0.00082774	0.00105875
ALC	EYE	0.0095	0.0035	0.1486	0.0547	0.0066389	0.00784727
LED	SMK	0.0606023	0.00416925	0.3453	0.0237556	7.21559e-48	5.11964e-47
LED	SES	0.043245	0.00282918	0.502359	0.0328654	9.57299e-53	9.33075e-52
LED	INS	0.0483134	0.00369065	0.351431	0.0268457	3.71865e-39	2.07257e-38
LED	LON	0.0489931	0.00425664	0.345343	0.0300043	1.17755e-30	4.38286e-30
LED	SI	0.0687206	0.00371694	0.586844	0.031741	2.55572e-76	6.656e-75
LED	LDL	0.0196	0.0034	0.1175	0.0201	4.8938e-09	7.1966e-09
LED	EYE	0.0048	0.0052	0.0438	0.0482	0.36336	0.367714
SMK	SES	0.0394592	0.00227507	0.590217	0.0340297	2.18251e-67	4.251e-66
SMK	INS	0.0232512	0.00264022	0.217772	0.0247285	1.29086e-18	2.95941e-18
SMK	LON	0.0252004	0.00305366	0.228722	0.0277154	1.55092e-16	3.35833e-16
SMK	SI	0.0192027	0.00264448	0.211146	0.0290777	3.83042e-13	7.28634e-13
SMK	LDL	0.0058	0.0025	0.0446	0.0192	0.020398	0.0227314
SMK	EYE	0.0101	0.0039	0.1195	0.0462	0.0096526	0.0112343
SES	INS	0.0207113	0.00191312	0.395489	0.0365318	2.59544e-27	8.81739e-27
SES	LON	0.0247332	0.00226214	0.457668	0.0418592	7.97056e-28	2.82573e-27
SES	SI	0.0190313	0.00197282	0.426639	0.0442261	5.07292e-22	1.36366e-21
SES	LDL	0.0063	0.0019	0.0983	0.0303	0.0011817	0.00148452
SES	EYE	0.0047	0.0025	0.1126	0.0602	0.061434	0.0656055
INS	LON	0.0380249	0.00312401	0.44059	0.0361974	4.39037e-34	2.01424e-33
INS	SI	0.0214382	0.00279603	0.300936	0.039249	1.75561e-14	3.432e-14
INS	LDL	0.0081	0.0027	0.0796	0.0263	0.0024566	0.00304571
INS	EYE	0.0146	0.0038	0.22	0.0578	0.00014129	0.000186407
LON	SI	0.0291067	0.00318867	0.395933	0.0433748	6.96667e-20	1.75374e-19
LON	LDL	0.0049	0.0027	0.0465	0.0255	0.068305	0.0719919
LON	EYE	0.0158	0.0041	0.2312	0.0592	9.5092e-05	0.000127893
SI	LDL	0.0071	0.0024	0.082	0.028	0.0034526	0.0042
SI	EYE	0.0106	0.0036	0.1877	0.0643	0.003498	0.0042
LDL	EYE	0.0093	0.004	0.1159	0.0492	0.018445	0.0208
Key: MDD = Major Depressive Disorder; MAP = Mean Arterial Pressure; T2DM = Type 2 Diabetes Mellitus; BFP = Body Fat Percentage; ALC = Alcohol Intake; LED = Less Education; SMK = Smoking; SES = Socioeconomic Status; INS = Insomnia; LON = Loneliness

## Sheet: Supplementary Table 8
Supplementary Table 8: Results from the EFA of risk factor traits conducted in the odd autosomes
Uniquenesses:
Risk Factor	MDD	MAP	T2DM	BFP	ALC	LED	SMK	SES	INS	LON	SI	LDL	EYE
Uniqueness Level	0.053	0.805	0.333	0.506	0.464	0.306	0.005	0.441	0.712	0.348	0.417	0.975	0.751
Factor Loadings:
Risk Factor	Factor 1	Factor 2	Factor 3	Factor 4
Alcohol intake frequency	0.681		0.133	-0.312
Less education	0.89	-0.168		0.148
Social isolation	0.819
Major depressive disorder	-0.192	1.084
Loneliness	0.206	0.734		-0.116
Type 2 diabetes			0.887
Body fat percentage		-0.111	0.662	0.111
Smoking				0.998
Mean arterial pressure		-0.125	0.434
Low socioeconomic status	0.33	0.213		0.409
Insomnia	0.192	0.32	0.101
LDL cholesterol			0.143
Diagnosis of eye disorder/problem	-0.201	0.272	0.43
Factor Scores:
	Factor 1	Factor 2	Factor 3	Factor 4
SS loadings	2.222	1.995	1.663	1.316
Proportion Variance Explained	0.171	0.153	0.128	0.101
Cumulative Variance Explained	0.171	0.324	0.452	0.554
Factor Correlations:
	Factor 1	Factor 2	Factor 3	Factor 4
Factor 1	1	-0.358	0.318	-0.213
Factor 2	-0.358	1	-0.566	0.434
Factor 3	0.318	-0.566	1	-0.565
Factor 4	-0.213	0.434	-0.565	1
Key: MDD = Major Depressive Disorder; MAP = Mean Arterial Pressure; T2DM = Type 2 Diabetes Mellitus; BFP = Body Fat Percentage; ALC = Alcohol Intake; LED = Less Education; SMK = Smoking; SES = Socioeconomic Status; INS = Insomnia; LON = Loneliness; LDL = Low-density lipoprotein cholesterol; EYE = Diagnosis of an eye disorder or problem

## Sheet: Supplementary Table 9
Supplementary Table 9: Results from the CFA of risk factor traits conducted in the even autosomes
Model Fit Estimates:
chisq	df	p_chisq	AIC	CFI	SRMR
323.31	46	2.48529e-43	387.31	0.903264	0.0502438
CFA Model Results:
lhs	op	rhs	Standardised Estimate	Standardised SE	P-value
F1	=~	ALC	1.00947	0.095972	7.11217e-26
F1	=~	LED	0.725791	0.0309717	1.92422e-121
F1	=~	SI	0.696361	0.0388865	1.03021e-71
F1	=~	SES	0.436402	0.0599815	3.44843e-13
F2	=~	MDD	0.794326	0.0608552	6.13236e-39
F2	=~	INS	0.655401	0.0417399	1.46491e-55
F2	=~	LON	0.791397	0.0421735	1.45293e-78
F3	=~	MAP	0.418435	0.0301833	1.05956e-43
F3	=~	T2DM	0.644651	0.0283872	3.63328e-114
F3	=~	BFP	0.823657	0.0353345	3.48398e-120
F3	=~	EYE	0.337952	0.0821004	3.84956e-05
F4	=~	SMK	0.747223	0.0617179	9.68837e-34
F4	=~	SES	0.569562	0.0673941	2.88291e-17
F4	=~	ALC	-0.508376	0.100506	4.2335e-07
F1	~~	F2	0.588659	0.036539	2.15432e-58
F1	~~	F3	0.584759	0.0343727	6.65624e-65
F1	~~	F4	0.490868	0.0632157	8.16657e-15
F2	~~	F3	0.324022	0.0414543	5.43772e-15
F2	~~	F4	0.51425	0.040237	2.10618e-37
F3	~~	F4	0.311351	0.0395193	3.31425e-15
MDD	~~	MDD	0.369047	0.112254	0.00101043
SMK	~~	SMK	0.441657	0.101925	1.46971e-05
MAP	~~	MAP	0.824912	0.0557464	1.51862e-49
T2DM	~~	T2DM	0.584425	0.0737061	2.20689e-15
BFP	~~	BFP	0.321588	0.0554675	6.71974e-09
ALC	~~	ALC	0.226349	0.0914274	0.0132967
LED	~~	LED	0.473228	0.0417094	7.77962e-30
SES	~~	SES	0.241134	0.0922296	0.00893587
INS	~~	INS	0.57045	0.0744809	1.87372e-14
LON	~~	LON	0.37369	0.0836689	7.95871e-06
SI	~~	SI	0.515081	0.0665239	9.72554e-15
EYE	~~	EYE	0.885785	0.238835	0.000208262
F1	~~	F1	1		NA
F2	~~	F2	1		NA
F3	~~	F3	1		NA
F4	~~	F4	1		NA
Key: F1 = Factor 1; F2 = Factor 2; F3 = Factor 3; F4 = Factor 4; MDD = Major Depressive Disorder; MAP = Mean Arterial Pressure; T2DM = Type 2 Diabetes Mellitus; BFP = Body Fat Percentage; ALC = Alcohol Intake; LED = Less Education; SMK = Smoking; SES = Socioeconomic Status; INS = Insomnia; LON = Loneliness; EYE = diagnosis of eye disorder/problem
Note: LDL cholesterol was not included in the confirmatory factor analysis models as it was too genetically distinct from the other risk factor traits

## Sheet: Supplementary Table 10
Supplementary Table 10: Results from the CFA of risk factor traits conducted across all autosomes
Model Fit Estimates:
chisq	df	p_chisq	AIC	CFI	SRMR
646.886	46	5.31859e-107	710.886	0.911216	0.0544445
CFA Model Results:
lhs	op	rhs	Standardised Estimate	Standardised SE	P-value
F1	=~	ALC	1.04015	0.0725581	1.31453e-46
F1	=~	LED	0.743413	0.0213917	1.27435e-264
F1	=~	SI	0.691949	0.0305682	1.90539e-113
F1	=~	SES	0.437195	0.0397882	4.3621e-28
F2	=~	MDD	0.740798	0.0447471	1.4683e-61
F2	=~	INS	0.662691	0.0299796	2.84904e-108
F2	=~	LON	0.794776	0.0330105	4.41477e-128
F3	=~	MAP	0.413328	0.0203779	1.81238e-91
F3	=~	T2DM	0.676924	0.0209753	1.70329e-228
F3	=~	BFP	0.795898	0.0224497	2.65729e-275
F3	=~	EYE	0.398449	0.0523741	2.78939e-14
F4	=~	SMK	0.759898	0.0449601	4.37864e-64
F4	=~	SES	0.53589	0.0456261	7.47023e-32
F4	=~	ALC	-0.58488	0.077125	3.36258e-14
F1	~~	F2	0.610243	0.0245894	5.82828e-136
F1	~~	F3	0.582714	0.0218895	3.91131e-156
F1	~~	F4	0.525267	0.0407101	4.35133e-38
F2	~~	F3	0.370241	0.0273682	1.06696e-41
F2	~~	F4	0.493499	0.0308897	1.87229e-57
F3	~~	F4	0.303797	0.0270699	3.15524e-29
MDD	~~	MDD	0.451218	0.0713133	2.49543e-10
SMK	~~	SMK	0.422555	0.0742266	1.24992e-08
MAP	~~	MAP	0.82916	0.0397696	1.55356e-96
T2DM	~~	T2DM	0.541774	0.0519887	1.98868e-25
BFP	~~	BFP	0.366547	0.0355472	6.24788e-25
ALC	~~	ALC	0.215109	0.0674678	0.001431
LED	~~	LED	0.447338	0.02979	5.7367e-51
SES	~~	SES	0.275554	0.0546634	4.63274e-07
INS	~~	INS	0.560841	0.0562771	2.1534e-23
LON	~~	LON	0.368331	0.0598992	7.7884e-10
SI	~~	SI	0.521206	0.0456653	3.57601e-30
EYE	~~	EYE	0.84124	0.178673	2.49822e-06
F1	~~	F1	1		NA
F2	~~	F2	1		NA
F3	~~	F3	1		NA
F4	~~	F4	1		NA
Key: F1 = Factor 1; F2 = Factor 2; F3 = Factor 3; F4 = Factor 4; MDD = Major Depressive Disorder; MAP = Mean Arterial Pressure; T2DM = Type 2 Diabetes Mellitus; BFP = Body Fat Percentage; ALC = Alcohol Intake; LED = Less Education; SMK = Smoking; SES = Socioeconomic Status; INS = Insomnia; LON = Loneliness; EYE = diagnosis of eye disorder/problem
Note: LDL cholesterol was not included in the confirmatory factor analysis models as it was too genetically distinct from the other risk factor traits

[truncated: 3 more sheets: Supplementary Table 11, Supplementary Table 12, Supplementary Table 13]
